# Supplementary material for: ﻿Ophiorrhizaliuyanii (Rubiaceae), a new species from south-western China and northern Vietnam
Source: PhytoKeys. 2024 Oct 30;248:199–206. doi: 10.3897/phytokeys.248.135078 (PMC11541101; doi:10.3897/phytokeys.248.135078)
Supplement: XML Treatment for Ophiorrhiza liuyanii [file phytokeys.248.135078-treatment1.xml]

<!DOCTYPE tp:taxon-treatment
  PUBLIC "-//TaxonX//DTD Taxonomic Treatment Publishing DTD v0 20100105//EN" "tax-treatment-NSO.dtd">
<tp:taxon-treatment xmlns:tp="http://www.plazi.org/taxpub"><tp:treatment-meta><kwd-group><label>Taxon classification</label><kwd>
              <named-content content-type="kingdom">Plantae</named-content>
            </kwd><kwd>
              <named-content content-type="order">Gentianales</named-content>
            </kwd><kwd>
              <named-content content-type="family">Rubiaceae</named-content>
            </kwd></kwd-group><mixed-citation publication-type="journal"><person-group><name><surname>Liu</surname><given-names>Chu-Yu</given-names></name><name><surname>Liao</surname><given-names>Xiao-Wen</given-names></name><name><surname>Ye</surname><given-names>Li-Chun</given-names></name><name><surname>Tan</surname><given-names>Yun-Hong</given-names></name><name><surname>Nguyen</surname><given-names>Khang Sinh</given-names></name><name><surname>Thien</surname><given-names>Tran Duc</given-names></name><name><surname>Wu</surname><given-names>Lei</given-names></name></person-group><article-title>﻿<italic><tp:taxon-name><tp:taxon-name-part taxon-name-part-type="genus" reg="Ophiorrhiza">Ophiorrhiza</tp:taxon-name-part><tp:taxon-name-part taxon-name-part-type="species" reg="liuyanii">liuyanii</tp:taxon-name-part></tp:taxon-name></italic> (<tp:taxon-name><tp:taxon-name-part taxon-name-part-type="family">Rubiaceae</tp:taxon-name-part></tp:taxon-name>), a new species from south-western China and northern Vietnam</article-title><source>PhytoKeys</source><day>30</day><month>10</month><year>2024</year><volume>248</volume><fpage>199</fpage><lpage>206</lpage><pub-id pub-id-type="doi">10.3897/phytokeys.248.135078</pub-id></mixed-citation></tp:treatment-meta><tp:nomenclature><label>﻿</label><tp:taxon-name>
            <object-id xmlns:xlink="http://www.w3.org/1999/xlink" content-type="arpha" xlink:type="simple">5E448AFD-95DA-5C9E-9E83-FADEBEBC4DF6</object-id>
            <tp:taxon-name-part taxon-name-part-type="genus" reg="Ophiorrhiza">Ophiorrhiza</tp:taxon-name-part>
            <tp:taxon-name-part taxon-name-part-type="species" reg="liuyanii">liuyanii</tp:taxon-name-part>
            <object-id xmlns:xlink="http://www.w3.org/1999/xlink" content-type="ipni" xlink:type="simple">urn:lsid:ipni.org:names:77351093-1</object-id>
          </tp:taxon-name><tp:taxon-authority>L.Wu, Y.H.Tan &amp; K.S.Nguyen</tp:taxon-authority><tp:taxon-status xmlns:xlink="http://www.w3.org/1999/xlink" xlink:type="simple">sp. nov.</tp:taxon-status><xref ref-type="fig" rid="F1">Figs 1</xref><xref ref-type="fig" rid="F2">, 2A–K</xref></tp:nomenclature><tp:treatment-sec sec-type="material" id="SECID0ECJAC"><title>Type.</title><p>China • Yunnan Province: Menghai County, Mengsong Village, growing along a stream or on moist slopes under densely evergreen broad-leaved forests, <named-content xmlns:xlink="http://www.w3.org/1999/xlink" content-type="dwc:verbatimCoordinates" xlink:type="simple"><named-content content-type="geo-json" specific-use="{&#34;type&#34;:&#34;Point&#34;,&#34;coordinates&#34;:[100.504814,21.510378]}" id="NCID0ELJAC" xlink:type="simple">21°30'37.36"N, 100°30'17.33"E</named-content></named-content>, elevation 1715 m, 13 Apr 2024 (fl.), <italic>X.W. Liao LXW0217</italic> (holotype: <abbrev xmlns:xlink="http://www.w3.org/1999/xlink" xlink:title="Forest Plant Herbarium" id="ABBRID0ESJAC" xlink:type="simple">CSFI</abbrev>!; isotypes: <abbrev xmlns:xlink="http://www.w3.org/1999/xlink" xlink:title="Forest Plant Herbarium" id="ABBRID0EWJAC" xlink:type="simple">CSFI</abbrev>!).</p></tp:treatment-sec><tp:treatment-sec sec-type="diagnosis" id="SECID0E1JAC"><title>Diagnosis.</title><p>Morphologically similar to <italic><tp:taxon-name><tp:taxon-name-part taxon-name-part-type="genus" reg="Ophiorrhiza">O.</tp:taxon-name-part><tp:taxon-name-part taxon-name-part-type="species" reg="alatiflora">alatiflora</tp:taxon-name-part></tp:taxon-name></italic> and <italic><tp:taxon-name><tp:taxon-name-part taxon-name-part-type="genus" reg="Ophiorrhiza">O.</tp:taxon-name-part><tp:taxon-name-part taxon-name-part-type="species" reg="baviensis">baviensis</tp:taxon-name-part></tp:taxon-name></italic>, but the new species differs from the former by its congested (vs. developing) inflorescences and infructescences, broad-ovate to ovate (vs. linear or linear-lanceolate) bracts, 4–11 (vs. 0.8–1.5) mm wide and from the latter by its glabrous (vs. densely pubescent or puberulent) peduncles, broad-ovate to ovate (vs. lanceolate) bracts, corollas tube inside with (vs. without) a ring of white hairs at the middle in long-styled flowers.</p></tp:treatment-sec><tp:treatment-sec sec-type="description" id="SECID0EWKAC"><title>Description.</title><p>Perennial herbs, erect or ascending at the base, up to 80 cm tall; stem, leaves, petiole, stipule, bract, outside flower and capsule glabrous. Leaves generally in equal pairs (usually isophyllous); petioles 1–3 cm, pale green; leaf blades drying papery, dark green adaxially, pale green abaxially, elliptic, oblong or ovate-elliptic, 7–15 × 3–6 cm, cuneate at base, acuminate at apex, margins entire; secondary veins 9–13 at each side; stipules small, broadly triangular, ca. 1 mm long, caducous, with glands at the inner base. Inflorescences congested cymose, many-flowered, drooping at the early stage, then erect; peduncles 1–2 cm long, pale green; bracts broad-ovate to ovate, 9–22 × 4–11 mm, apex acuminate, acute or sometimes obtuse. Flowers heterostylous; pedicels to 3 mm long, puberulent. Calyx puberulent; hypanthium oblate, 1.5–1.8 × 1.8–2.2 mm; lobes triangular to ovate triangular, 0.8–1.6 mm long, acuminate at apex. Corolla white or pinkish-white, subtubular; tube 1.0–1.6 cm long, outside longitudinally winged from apex to base, wings straight or undulate, ca. 0.8–2 mm wide; lobes 5, ovate-triangular, 3.8–4.8 × 2.8–3.5 mm, inside pubescent, apex acute, slightly incurved. Stamens 5; anthers linear, 2.2–3.2 mm long. Stigma bilobed; ovary 2-celled. Long-styled flowers: inside with a ring of white hairs at the middle of the corolla tube and puberulent from the middle up to the throat; stamens included, positioned a little below the middle of the corolla tube; style 8–12 mm long, densely pubescent; stigma positioned at the corolla throat, lobes elliptic, ca. 1.8 mm long. Short-styled flowers: sparsely pubescent at the middle of the corolla tube; stamens reaching slightly beyond corolla throat, not exserted; style 3.8–5.5 mm long, pubescent; stigma lobes lanceolate, ca. 2.8 mm long. Capsules mitriform, ca. 4.5 × 10 mm.</p><fig id="F1" position="float" orientation="portrait"><object-id xmlns:xlink="http://www.w3.org/1999/xlink" content-type="doi" xlink:type="simple">10.3897/phytokeys.248.135078.figure1</object-id><object-id xmlns:xlink="http://www.w3.org/1999/xlink" content-type="arpha" xlink:type="simple">3E9E5983-3FB0-5F39-8F78-1659F33E432E</object-id><label>Figure 1.</label><caption><p><italic><tp:taxon-name><tp:taxon-name-part taxon-name-part-type="genus" reg="Ophiorrhiza">Ophiorrhiza</tp:taxon-name-part><tp:taxon-name-part taxon-name-part-type="species" reg="liuyanii">liuyanii</tp:taxon-name-part></tp:taxon-name></italic><bold>A</bold> flowering branch <bold>B</bold> stipule <bold>C</bold> longitudinally dissected short-styled flower <bold>D</bold> longitudinally dissected long-styled flower <bold>E</bold> infructescence in side view. Drawn from the holotype by M.M. Cheng.</p></caption><graphic xmlns:xlink="http://www.w3.org/1999/xlink" xlink:href="phytokeys-248-199_article-135078__-g001.jpg" position="float" orientation="portrait" xlink:type="simple" id="oo_1163951.jpg"><uri content-type="original_file" xlink:type="simple">https://binary.pensoft.net/fig/1163951</uri></graphic></fig></tp:treatment-sec><tp:treatment-sec sec-type="phenology" id="SECID0E4LAC"><title>Phenology.</title><p>Flowering from April to May; fruiting from May to July.</p></tp:treatment-sec><tp:treatment-sec sec-type="distribution" id="SECID0ECMAC"><title>Distribution and habitat.</title><p><italic><tp:taxon-name><tp:taxon-name-part taxon-name-part-type="genus" reg="Ophiorrhiza">Ophiorrhiza</tp:taxon-name-part><tp:taxon-name-part taxon-name-part-type="species" reg="liuyanii">liuyanii</tp:taxon-name-part></tp:taxon-name></italic> is currently known from south-western China (Menghai County of southern Yunnan Province) and north-western Vietnam (Dien Bien Province). It grows along streams or moist places under evergreen broad-leaved forests at an elevation range from 1500–1850 m, in which the vegetation is dominated by the tree families <tp:taxon-name><tp:taxon-name-part taxon-name-part-type="family">Lauraceae</tp:taxon-name-part></tp:taxon-name>, <tp:taxon-name><tp:taxon-name-part taxon-name-part-type="family">Fagaceae</tp:taxon-name-part></tp:taxon-name>, <tp:taxon-name><tp:taxon-name-part taxon-name-part-type="family">Magnoliaceae</tp:taxon-name-part></tp:taxon-name>, <tp:taxon-name><tp:taxon-name-part taxon-name-part-type="family">Theaceae</tp:taxon-name-part></tp:taxon-name> and <tp:taxon-name><tp:taxon-name-part taxon-name-part-type="family">Betulaceae</tp:taxon-name-part></tp:taxon-name>, shrub families <tp:taxon-name><tp:taxon-name-part taxon-name-part-type="family">Ericaceae</tp:taxon-name-part></tp:taxon-name> and <tp:taxon-name><tp:taxon-name-part taxon-name-part-type="family">Symplocaceae</tp:taxon-name-part></tp:taxon-name> and herbaceous families <tp:taxon-name><tp:taxon-name-part taxon-name-part-type="family">Urticaceae</tp:taxon-name-part></tp:taxon-name>, <tp:taxon-name><tp:taxon-name-part taxon-name-part-type="family">Balsaminaceae</tp:taxon-name-part></tp:taxon-name> and <tp:taxon-name><tp:taxon-name-part taxon-name-part-type="family">Begoniaceae</tp:taxon-name-part></tp:taxon-name>.</p></tp:treatment-sec><tp:treatment-sec sec-type="Preliminary conservation status" id="SECID0EFOAC"><title>Preliminary conservation status.</title><p>Our field surveys revealed that three populations of <italic><tp:taxon-name><tp:taxon-name-part taxon-name-part-type="genus" reg="Ophiorrhiza">Ophiorrhiza</tp:taxon-name-part><tp:taxon-name-part taxon-name-part-type="species" reg="liuyanii">liuyanii</tp:taxon-name-part></tp:taxon-name></italic> have a total of matured individuals of ca. 5000 plants. The population of the holotype locality is the largest and is in good condition because their occupied area is included in the Nabanhe River Watershed National Nature Reserve and, during our 10 yearly re-visitation, we found the habitats had been well-protected. Therefore, the new species is preliminarily assessed as Least Concern (<abbrev xmlns:xlink="http://www.w3.org/1999/xlink" xlink:title="Least Concern" id="ABBRID0EWOAC" xlink:type="simple">LC</abbrev>) according to <xref ref-type="bibr" rid="B8">IUCN (2023)</xref>.</p></tp:treatment-sec><tp:treatment-sec sec-type="etymology" id="SECID0E5OAC"><title>Etymology.</title><p>The species epithet is named after Prof. Yan Liu, Guangxi Institute of Botany, Guangxi Zhuangzu Autonomous Region and the Chinese Academy of Sciences, who has made great contributions to plant taxonomy in China.</p></tp:treatment-sec><tp:treatment-sec sec-type="Chinese name" id="SECID0EDPAC"><title>Chinese name.</title><p>宽翅蛇根草 (kuan-chi-she-gen-cao).</p></tp:treatment-sec><tp:treatment-sec sec-type="material" id="SECID0EIPAC"><title>Additional specimens examined</title><p><bold>(<italic>paratypes</italic>).</bold> China • Same village as holotype, elevation 1700 m, 2 Apr 2001 (fl.) H. Wang 4311 (PE 2014155!), elevation 1500 m, 7 Jun 2014 (fr.), L. Wu 3706 (BNU! <abbrev xmlns:xlink="http://www.w3.org/1999/xlink" xlink:title="Forest Plant Herbarium" id="ABBRID0ETPAC" xlink:type="simple">CSFI</abbrev>!), <named-content xmlns:xlink="http://www.w3.org/1999/xlink" content-type="dwc:verbatimCoordinates" xlink:type="simple"><named-content content-type="geo-json" specific-use="{&#34;type&#34;:&#34;Point&#34;,&#34;coordinates&#34;:[100.505203,21.511786]}" id="NCID0E1PAC" xlink:type="simple">21°30'42.43"N, 100°30'18.73"E</named-content></named-content> • elevation 1700 m, 13 Apr 2024 (fl.), X.W. Liao LXW0219 (<abbrev xmlns:xlink="http://www.w3.org/1999/xlink" xlink:title="Forest Plant Herbarium" id="ABBRID0EAAAE" xlink:type="simple">CSFI</abbrev>!), <named-content xmlns:xlink="http://www.w3.org/1999/xlink" content-type="dwc:verbatimCoordinates" xlink:type="simple"><named-content content-type="geo-json" specific-use="{&#34;type&#34;:&#34;Point&#34;,&#34;coordinates&#34;:[100.507533,21.507681]}" id="NCID0EHAAE" xlink:type="simple">21°30'27.65"N, 100°30'27.12"E</named-content></named-content> • elevation 1695 m, 13 Apr 2024 (fl.), X.W. Liao LXW0220 (<abbrev xmlns:xlink="http://www.w3.org/1999/xlink" xlink:title="Forest Plant Herbarium" id="ABBRID0EMAAE" xlink:type="simple">CSFI</abbrev>!).</p><p>Vietnam • Dien Bien Province: Muong Nhe Distr., Muong Nhe Natural Reserve, Sin Thau Municipality, Ta Mieu Village, around point <named-content xmlns:xlink="http://www.w3.org/1999/xlink" content-type="dwc:verbatimCoordinates" xlink:type="simple"><named-content content-type="geo-json" specific-use="{&#34;type&#34;:&#34;Point&#34;,&#34;coordinates&#34;:[102.143889,22.400556]}" id="NCID0EVAAE" xlink:type="simple">22°24'02"N, 102°08'38"E</named-content></named-content>, elevation 1800–1850 m, old humid secondary evergreen broad-leaved montane forest of very steep mountain slopes composed of sandstone, terrestrial herb to 0.5 m tall, flower pinkish-white, common, 14 May 2022, L. Averyanov, H.T. Tran, K.S. Nguyen, H.C. Nguyen, T. Maisak, C.K. Bac, VR 1637 (HN!, LE!).</p></tp:treatment-sec><tp:treatment-sec sec-type="notes" id="SECID0E1AAE"><title>Notes.</title><p><italic><tp:taxon-name><tp:taxon-name-part taxon-name-part-type="genus" reg="Ophiorrhiza">Ophiorrhiza</tp:taxon-name-part><tp:taxon-name-part taxon-name-part-type="species" reg="liuyanii">liuyanii</tp:taxon-name-part></tp:taxon-name></italic> is morphologically most similar to <italic><tp:taxon-name><tp:taxon-name-part taxon-name-part-type="genus" reg="Ophiorrhiza">O.</tp:taxon-name-part><tp:taxon-name-part taxon-name-part-type="species" reg="baviensis">baviensis</tp:taxon-name-part></tp:taxon-name></italic> on having congested inflorescences and distinct, persistent bracts. However, the former differs from the latter mainly by its glabrous (vs. pubescent or puberulent) stems, peduncles and calyx (Figs <xref ref-type="fig" rid="F2">2B, C, D, E</xref>, <xref ref-type="fig" rid="F3">3E, F</xref>), broad-ovate to ovate (vs. lanceolate) bracts with larger in size, 9–22 × 4–11 (vs. 6–15 × 2–7) mm (Figs <xref ref-type="fig" rid="F2">2D–F</xref>, <xref ref-type="fig" rid="F3">3C, D, G</xref>), corolla tubes inside with (vs. without) a ring of white hairs at the middle and anthers positioned near the middle (vs. base) in long-styled flowers (Figs <xref ref-type="fig" rid="F2">2H, I</xref>, <xref ref-type="fig" rid="F3">3E, F</xref>). The new species also resembles <italic><tp:taxon-name><tp:taxon-name-part taxon-name-part-type="genus" reg="Ophiorrhiza">O.</tp:taxon-name-part><tp:taxon-name-part taxon-name-part-type="species" reg="alatiflora">alatiflora</tp:taxon-name-part></tp:taxon-name></italic> by having wings longitudinally and wider than 0.8 mm outside corolla, but it clearly differs by its congested (vs. developing) inflorescences and infructescences (Figs <xref ref-type="fig" rid="F2">2B, D, E, J, K, M, N</xref>), broad-ovate to ovate (vs. linear or linear-lanceolate) bracts, 4–11 (vs. 0.8–1.5) mm wide (Figs <xref ref-type="fig" rid="F2">2F, J, K, N</xref>). Further distinctive characteristics of the three species are shown in Table <xref ref-type="table" rid="T1">1</xref>.</p><fig id="F2" position="float" orientation="portrait"><object-id xmlns:xlink="http://www.w3.org/1999/xlink" content-type="doi" xlink:type="simple">10.3897/phytokeys.248.135078.figure2</object-id><object-id xmlns:xlink="http://www.w3.org/1999/xlink" content-type="arpha" xlink:type="simple">8B018546-D015-57B0-87A1-342DBA44286F</object-id><label>Figure 2.</label><caption><p><italic><tp:taxon-name><tp:taxon-name-part taxon-name-part-type="genus" reg="Ophiorrhiza">Ophiorrhiza</tp:taxon-name-part><tp:taxon-name-part taxon-name-part-type="species" reg="liuyanii">liuyanii</tp:taxon-name-part></tp:taxon-name></italic><bold>A</bold> habitat <bold>B</bold> habit <bold>C</bold> stipule <bold>D</bold> inflorescence in side view <bold>E</bold> inflorescences in different development stages <bold>F</bold> bracts from lower part to upper part of inflorescence <bold>G</bold> corollas in top view <bold>H</bold> longitudinally dissected long-styled flower <bold>I</bold> longitudinally dissected short-styled flower <bold>J</bold> infructescence in side view <bold>K</bold> infructescence in top view. <italic><tp:taxon-name><tp:taxon-name-part taxon-name-part-type="genus" reg="Ophiorrhiza">Ophiorrhiza</tp:taxon-name-part><tp:taxon-name-part taxon-name-part-type="species" reg="alatiflora">alatiflora</tp:taxon-name-part></tp:taxon-name></italic><bold>L</bold> habit <bold>M</bold> inflorescence in lateral view <bold>N</bold> infructescence. Scale bars: 1 cm. Photos by L. Wu, X. W. Liao and K. S. Nguyen.</p></caption><graphic xmlns:xlink="http://www.w3.org/1999/xlink" xlink:href="phytokeys-248-199_article-135078__-g002.jpg" position="float" orientation="portrait" xlink:type="simple" id="oo_1163952.jpg"><uri content-type="original_file" xlink:type="simple">https://binary.pensoft.net/fig/1163952</uri></graphic></fig><fig id="F3" position="float" orientation="portrait"><object-id xmlns:xlink="http://www.w3.org/1999/xlink" content-type="doi" xlink:type="simple">10.3897/phytokeys.248.135078.figure3</object-id><object-id xmlns:xlink="http://www.w3.org/1999/xlink" content-type="arpha" xlink:type="simple">E891C716-35EB-5EF0-B049-86409BE94277</object-id><label>Figure 3.</label><caption><p><italic><tp:taxon-name><tp:taxon-name-part taxon-name-part-type="genus" reg="Ophiorrhiza">Ophiorrhiza</tp:taxon-name-part><tp:taxon-name-part taxon-name-part-type="species" reg="baviensis">baviensis</tp:taxon-name-part></tp:taxon-name></italic><bold>A</bold> habit <bold>B</bold> inflorescence in top view <bold>C, D</bold> inflorescence in side view <bold>E</bold> longitudinally dissected long-styled flower <bold>F</bold> longitudinally dissected short-styled flower <bold>G</bold> infructescence in top view. Scale bars: 1 cm. Photos by L. Wu.</p></caption><graphic xmlns:xlink="http://www.w3.org/1999/xlink" xlink:href="phytokeys-248-199_article-135078__-g003.jpg" position="float" orientation="portrait" xlink:type="simple" id="oo_1163953.jpg"><uri content-type="original_file" xlink:type="simple">https://binary.pensoft.net/fig/1163953</uri></graphic></fig><table-wrap id="T1" position="float" orientation="portrait"><label>Table 1.</label><caption><p>Morphological comparison of <italic><tp:taxon-name><tp:taxon-name-part taxon-name-part-type="genus" reg="Ophiorrhiza">Ophiorrhiza</tp:taxon-name-part><tp:taxon-name-part taxon-name-part-type="species" reg="liuyanii">liuyanii</tp:taxon-name-part></tp:taxon-name></italic>, <italic><tp:taxon-name><tp:taxon-name-part taxon-name-part-type="genus" reg="Ophiorrhiza">O.</tp:taxon-name-part><tp:taxon-name-part taxon-name-part-type="species" reg="alatiflora">alatiflora</tp:taxon-name-part></tp:taxon-name></italic> and <italic><tp:taxon-name><tp:taxon-name-part taxon-name-part-type="genus" reg="Ophiorrhiza">O.</tp:taxon-name-part><tp:taxon-name-part taxon-name-part-type="species" reg="baviensis">baviensis</tp:taxon-name-part></tp:taxon-name></italic>.</p></caption><table id="TID0E5AAG" rules="all"><tbody><tr><td rowspan="1" colspan="1"/><td rowspan="1" colspan="1">
                    <bold>
                      <italic>
                        <tp:taxon-name><tp:taxon-name-part taxon-name-part-type="genus" reg="Ophiorrhiza">Ophiorrhiza</tp:taxon-name-part><tp:taxon-name-part taxon-name-part-type="species" reg="liuyanii">liuyanii</tp:taxon-name-part></tp:taxon-name>
                      </italic>
                    </bold>
                  </td><td rowspan="1" colspan="1">
                    <bold>
                      <italic>
                        <tp:taxon-name><tp:taxon-name-part taxon-name-part-type="genus" reg="Ophiorrhiza">O.</tp:taxon-name-part><tp:taxon-name-part taxon-name-part-type="species" reg="alatiflora">alatiflora</tp:taxon-name-part></tp:taxon-name>
                      </italic>
                    </bold>
                  </td><td rowspan="1" colspan="1">
                    <bold>
                      <italic>
                        <tp:taxon-name><tp:taxon-name-part taxon-name-part-type="genus" reg="Ophiorrhiza">O.</tp:taxon-name-part><tp:taxon-name-part taxon-name-part-type="species" reg="baviensis">baviensis</tp:taxon-name-part></tp:taxon-name>
                      </italic>
                    </bold>
                  </td></tr><tr><td rowspan="1" colspan="1">stem</td><td rowspan="1" colspan="1">glabrous</td><td rowspan="1" colspan="1">glabrous</td><td rowspan="1" colspan="1">glabrous to densely pubescent</td></tr><tr><td rowspan="1" colspan="1">peduncles</td><td rowspan="1" colspan="1">glabrous</td><td rowspan="1" colspan="1">glabrous</td><td rowspan="1" colspan="1">densely pubescent or puberulent</td></tr><tr><td rowspan="1" colspan="1">inflorescence</td><td rowspan="1" colspan="1">congested</td><td rowspan="1" colspan="1">congested when young, then developing when matured</td><td rowspan="1" colspan="1">congested</td></tr><tr><td rowspan="1" colspan="1">bracts</td><td rowspan="1" colspan="1">broad-ovate to ovate, 9–22 × 4–11 mm, apex acute or sometimes obtuse, glabrous</td><td rowspan="1" colspan="1">linear or linear-lanceolate, 5–15 × 0.8–1.5 mm, apex acute, glabrous</td><td rowspan="1" colspan="1">lanceolate, 6–15 × 2–7 mm, apex accumulate, puberulent or ciliate</td></tr><tr><td rowspan="1" colspan="1">calyx</td><td rowspan="1" colspan="1">glabrous</td><td rowspan="1" colspan="1">puberulent</td><td rowspan="1" colspan="1">pubescent, sometimes densely</td></tr><tr><td rowspan="1" colspan="1">corolla</td><td rowspan="1" colspan="1">subtubular</td><td rowspan="1" colspan="1">subtubular</td><td rowspan="1" colspan="1">tubular, slightly swollen at base</td></tr><tr><td rowspan="1" colspan="1">long-styled flowers inside</td><td rowspan="1" colspan="1">inside with a ring of white hairs at the middle</td><td rowspan="1" colspan="1">inside with a ring of white hairs at the middle</td><td rowspan="1" colspan="1">inside densely pubescent, but without a ring of white hairs at the middle</td></tr><tr><td rowspan="1" colspan="1">anthers and stigma</td><td rowspan="1" colspan="1">inserted near the middle and the throat of corolla tube in long-styled flowers respectively, while opposite in the short-styled flowers</td><td rowspan="1" colspan="1">inserted near the middle and the throat of corolla tube in long-styled flowers respectively, while opposite in the short-styled flowers</td><td rowspan="1" colspan="1">inserted near the base and above middle of corolla tube in long-styled flowers respectively, while opposite in the short-styled flowers</td></tr></tbody></table></table-wrap></tp:treatment-sec><ref-list><ref id="B8"><mixed-citation xmlns:xlink="http://www.w3.org/1999/xlink" xlink:type="simple">IUCN (<year>2023</year>) Guidelines for using the IUCN Red List categories and criteria, version 14. Prepared by the Standards and Petitions Committee. <ext-link xlink:href="https://www.iucnredlist.org/resources/redlistguidelines" ext-link-type="uri" xlink:type="simple">https://www.iucnredlist.org/resources/redlistguidelines</ext-link> [Accessed 28 July 2023]</mixed-citation></ref></ref-list></tp:taxon-treatment>
